# Supplementary material for: Excess success for three related papers on racial bias
Source: Front Psychol. 2015 May 1;6:512. doi: 10.3389/fpsyg.2015.00512 (PMC4416456; doi:10.3389/fpsyg.2015.00512)
Supplement: Supplementary file 1 [file Supplementary_Material.zip]

Archive with 27 entries (20 files):
- Supplementary Material/
- Supplementary Material/BiologicalConceptions/
- Supplementary Material/BiologicalConceptions/Simulations/
- Supplementary Material/BiologicalConceptions/Simulations/.DS_Store
- Supplementary Material/BiologicalConceptions/Simulations/.Rapp.history
- Supplementary Material/BiologicalConceptions/Simulations/Study4a.R
- Supplementary Material/BiologicalConceptions/Simulations/Study4b.R
- Supplementary Material/BiologicalConceptions/TESAnalysis.xls
- Supplementary Material/NotYetHuman/
- Supplementary Material/NotYetHuman/Simulations/
- Supplementary Material/NotYetHuman/Simulations/.DS_Store
- Supplementary Material/NotYetHuman/Simulations/.Rapp.history
- Supplementary Material/NotYetHuman/Simulations/Study1.R
- Supplementary Material/NotYetHuman/Simulations/Study2.R
- Supplementary Material/NotYetHuman/Simulations/Study3.R
- Supplementary Material/NotYetHuman/Simulations/Study5.R
- Supplementary Material/NotYetHuman/TESAnalysis.xls
- Supplementary Material/SeeingBlack/
- Supplementary Material/SeeingBlack/Simulations/
- Supplementary Material/SeeingBlack/Simulations/.DS_Store
- Supplementary Material/SeeingBlack/Simulations/.Rapp.history
- Supplementary Material/SeeingBlack/Simulations/Study1.R
- Supplementary Material/SeeingBlack/Simulations/Study2.R
- Supplementary Material/SeeingBlack/Simulations/Study3.R
- Supplementary Material/SeeingBlack/Simulations/Study4.R
- Supplementary Material/SeeingBlack/Simulations/Study5.R
- Supplementary Material/SeeingBlack/TESAnalysis.xls
