# Supplementary material for: Excess success for three related papers on racial bias
Source: Front Psychol. 2015 May 1;6:512. doi: 10.3389/fpsyg.2015.00512 (PMC4416456; doi:10.3389/fpsyg.2015.00512)
Supplement: Supplementary file 1 [file Supplementary_Material.zip › Supplementary Material/BiologicalConceptions/Simulations/Study4a.R]

rm(list=ls(all=TRUE))  # clear all variables
# Programmed by Greg Francis (gfrancis@purdue.edu) September 2014

# Study 4a Williams & Eberhardt 2008
# Other race target

# define properties of experiment
n1 = 43
n2 = 57
n3 = 29


# biological, control, social
contrastdf = n1+n2+n3-3
Means = c(2.87, 3.37, 3.55)
SDs = c(1,1,1) # dummy array
Ns = c(n1, n2, n3)
pooledVar = 1.457051391 # derived from means and F value in spreadsheet
SDs = sqrt(pooledVar) + 0*SDs # same for all conditions

numRepeats = 100000
numSuccess = 0

NS1=0
NS2=0
NS3=0
NS4=0
NS5=0

for(rep in c(1:numRepeats)){

# Draw random samples and run the tests, then compute power for those test from that sample
    Biological  <- rnorm(n1, mean=Means[1], sd=SDs[1])
	Control <- rnorm(n2, mean=Means[2], sd=SDs[2])	
	Social <- rnorm(n3, mean=Means[3], sd=SDs[3])

	# Main overall effect of condition
	Prime <-c()	
	Value<-c()
	
	for(i in c(1:n1)){
		Prime <- c(Prime, "Biological")
		Value <- c(Value, Biological[i])
	}
	for(i in c(1:n2)){
		Prime <- c(Prime, "Control")
		Value <- c(Value, Control[i])
	}
	for(i in c(1:n3)){
		Prime <- c(Prime, "Social")
		Value <- c(Value, Social[i])
	}	
		
	dataOneWay=data.frame(Prime = Prime, Value = Value)
	#ANOVA	
	out <- anova(lm(Value~Prime, dataOneWay))
	thing<-out$`Pr(>F)`
	mainP = thing[1]
	thing<-out$`Mean Sq`
	MSE = thing[2]
	
	# direct comparisons (not sure why these were not contrasts)
	# biology vs. social
	temp = t.test(Biological, Social, var.equal = TRUE)
	pvalue2 = temp$p.value
	
	# biology vs. control
	temp = t.test(Biological, Control, var.equal = TRUE)
	pvalue3 = temp$p.value
		
	# See if all tests rejects as predicted 
	if(mainP <= 0.05 && pvalue2<=0.05 && pvalue3 <= 0.05 )	{
		numSuccess = numSuccess +1
		}
	if(mainP <=0.05 ){NS1=NS1+1}
	if(pvalue2<=0.05 ){NS2=NS2+1}
	if(pvalue3<=0.05 ){NS3=NS3+1}
	if(rep%%10000 == 0){cat("Repeats ", rep, "\n")}

}

cat("------\n",numSuccess/numRepeats, "\n")
cat("interactionP ", NS1/numRepeats,"\n")
cat("Contrast1 ", NS2/numRepeats,"\n")
cat("Contrast2 ", NS3/numRepeats,"\n")
