# Supplementary material for: Excess success for three related papers on racial bias
Source: Front Psychol. 2015 May 1;6:512. doi: 10.3389/fpsyg.2015.00512 (PMC4416456; doi:10.3389/fpsyg.2015.00512)
Supplement: Supplementary file 1 [file Supplementary_Material.zip › Supplementary Material/BiologicalConceptions/Simulations/Study4b.R]

rm(list=ls(all=TRUE))  # clear all variables
# Programmed by Greg Francis (gfrancis@purdue.edu) September 2014

# Study 4b Williams & Eberhardt 2008
# Same race target

# define properties of experiment (these sample sizes are proportional to what was derived for the other race target condition)
n1 = 41
n2 = 55
n3 = 28

# biological, control, social
contrastdf = n1+n2+n3-3
Means = c(3.21, 3.38, 3.30)
SDs = c(1,1,1) # dummy array
Ns = c(n1, n2, n3)
pooledVar = 1.457051391 # derived from means and F value in spreadsheet
SDs = sqrt(pooledVar) + 0*SDs # same for all conditions

numRepeats = 100000
numSuccess = 0

NS1=0
NS2=0
NS3=0
NS4=0
NS5=0

for(rep in c(1:numRepeats)){

# Draw random samples and run the tests
    Biological  <- rnorm(n1, mean=Means[1], sd=SDs[1])
	Control <- rnorm(n2, mean=Means[2], sd=SDs[2])	
	Social <- rnorm(n3, mean=Means[3], sd=SDs[3])

	# Main overall effect of condition
	Prime <-c()	
	Value<-c()
	
	for(i in c(1:n1)){
		Prime <- c(Prime, "Biological")
		Value <- c(Value, Biological[i])
	}
	for(i in c(1:n2)){
		Prime <- c(Prime, "Control")
		Value <- c(Value, Control[i])
	}
	for(i in c(1:n3)){
		Prime <- c(Prime, "Social")
		Value <- c(Value, Social[i])
	}	
		
	dataOneWay=data.frame(Prime = Prime, Value = Value)
	#ANOVA	
	out <- anova(lm(Value~Prime, dataOneWay))
	thing<-out$`Pr(>F)`
	mainP = thing[1]
	thing<-out$`Mean Sq`
	MSE = thing[2]
	
	# See if all tests rejects as predicted  (predicted null)
	if(mainP > 0.05 )	{
		numSuccess = numSuccess +1
		}
	if(mainP >0.05 ){NS1=NS1+1}
	if(rep%%10000 == 0){cat("Repeats ", rep, "\n")}

}

cat("------\n",numSuccess/numRepeats, "\n")
