# Supplementary material for: Excess success for three related papers on racial bias
Source: Front Psychol. 2015 May 1;6:512. doi: 10.3389/fpsyg.2015.00512 (PMC4416456; doi:10.3389/fpsyg.2015.00512)
Supplement: Supplementary file 1 [file Supplementary_Material.zip › Supplementary Material/BiologicalConceptions/TESAnalysis.xls]

## Sheet: Power analysis
Williams & Eberhardt 2008
	Condition	n2	n	statistic (t, r, or p1)	p2	p	Cohen's d	J	ES (g or h)	Post hoc power
Study 1	correlation		129	0.19						0.578771
Study 2		40	40	1.83848		0.0697987	0.411096	0.990354	0.407131	0.496021	uses p<.07
Study 3	correlation		507	-0.26						0.999971
Study 4	Multiple tests									0.3674
Study 5	chi-square	75	76	0.4	0.592105				-0.386627	0.661104
										0.0697272	Probability every test rejects null
Study 4a other race
0.40135
interactionP 0.61438
Contrast1 0.63573
Contrast2 0.52553
Same race null	0.91541

## Sheet: Study 4
Other race condition						Derive variance from simple effects F-tests
Sample sizes (solved with algebra)			Direct comparisons	DFs
Biological	43						BvS	BvC
Control	57	BvS	72	70		F	5.53	4.18
Social	29	55	100	98		t	2.3516	2.0445
						diff means	0.68	0.5
Total	129					Se	0.289165	0.244558
						nB	43	43
						nS	29	57
						s	1.20341	1.21075
						s^2	1.44819	1.46591
							1.45705
Estimate sample sizes for same race condition. Distribute with same proportions as for other race condition.
	0.333333	41.3333	41
	0.44186	54.7907	55
	0.224806	27.876	28
			124

## Sheet: Study 5
Prime	Prop	n	f	round f	re-prop
Biological	0.4	75	30	30	0.4
Social	0.59	76	44.84	45	0.592105
