# Supplementary material for: Excess success for three related papers on racial bias
Source: Front Psychol. 2015 May 1;6:512. doi: 10.3389/fpsyg.2015.00512 (PMC4416456; doi:10.3389/fpsyg.2015.00512)
Supplement: Supplementary file 1 [file Supplementary_Material.zip › Supplementary Material/NotYetHuman/Simulations/Study1.R]

rm(list=ls(all=TRUE))  # clear all variables
# Programmed by Greg Francis (gfrancis@purdue.edu) September 2014

# Study 1 Goff, Eberhardt et al. 2008
# Other race target

# define properties of experiment
n1 = 41
n2 = 40
n3 = 40


# Prime black, none, white (only for ape images, within subjects design prohibits considering other conditions)
contrastdf = n1+n2+n3-3
Means = c(20.16, 22.76, 26.23)
SDs = c(1,1,1) # dummy array
Ns = c(n1, n2, n3)
pooledVar = 25.49930441 # derived from means and F value in spreadsheet
SDs = sqrt(pooledVar) + 0*SDs # same for all conditions

numRepeats = 100000
numSuccess = 0

NS1=0
NS2=0
NS3=0
NS4=0
NS5=0

for(rep in c(1:numRepeats)){

# Draw random samples and run the tests, then compute power for those test from that sample
    Black  <- rnorm(n1, mean=Means[1], sd=SDs[1])
	None <- rnorm(n2, mean=Means[2], sd=SDs[2])	
	White <- rnorm(n3, mean=Means[3], sd=SDs[3])

	# Main overall effect of condition
	Prime <-c()	
	Value<-c()
	
	for(i in c(1:n1)){
		Prime <- c(Prime, "Black")
		Value <- c(Value, Black[i])
	}
	for(i in c(1:n2)){
		Prime <- c(Prime, "None")
		Value <- c(Value, None[i])
	}
	for(i in c(1:n3)){
		Prime <- c(Prime, "White")
		Value <- c(Value, White[i])
	}	
		
	dataOneWay=data.frame(Prime = Prime, Value = Value)
	#ANOVA	
	out <- anova(lm(Value~Prime, dataOneWay))
	thing<-out$`Mean Sq`
	MSE = thing[2]
	
	# direct comparisons
	# Black vs. None
	weights <- c( 1, -1, 0)
	nweights <- c(weights[1]/sqrt(n1), weights[2]/sqrt(n2), weights[3]/sqrt(n3))
	L = weights[1]*mean(Black) + weights[2]*mean(None) + weights[3]*mean(White) 
	t= abs(L)/sqrt(sum(nweights*nweights)*MSE) 	
	pvalue2 <-  2 * (1 - pt(abs(t), df=contrastdf))			
	
	# White vs. None
	weights <- c( 0, -1, 1)
	nweights <- c(weights[1]/sqrt(n1), weights[2]/sqrt(n2), weights[3]/sqrt(n3))
	L = weights[1]*mean(Black) + weights[2]*mean(None) + weights[3]*mean(White) 
	t= abs(L)/sqrt(sum(nweights*nweights)*MSE) 	
	pvalue3 <-  2 * (1 - pt(abs(t), df=contrastdf))		
		
	# See if all tests rejects as predicted 
	if(pvalue2<=0.05 && pvalue3 <= 0.05 )	{
		numSuccess = numSuccess +1
		}
	if(pvalue2<=0.05 ){NS2=NS2+1}
	if(pvalue3<=0.05 ){NS3=NS3+1}
	if(rep%%10000 == 0){cat("Repeats ", rep, "\n")}

}

cat("------\n",numSuccess/numRepeats, "\n")
cat("Contrast1 ", NS2/numRepeats,"\n")
cat("Contrast2 ", NS3/numRepeats,"\n")
