# Supplementary material for: Excess success for three related papers on racial bias
Source: Front Psychol. 2015 May 1;6:512. doi: 10.3389/fpsyg.2015.00512 (PMC4416456; doi:10.3389/fpsyg.2015.00512)
Supplement: Supplementary file 1 [file Supplementary_Material.zip › Supplementary Material/NotYetHuman/Simulations/Study2.R]

rm(list=ls(all=TRUE))  # clear all variables
# Programmed by Greg Francis (gfrancis@purdue.edu) September 2014

# Study 2 Goff et al. 2008 between subjects design

# define properties of experiment
n1 = 14
n2 = 15
n3 = 14
n4 = 15


# (prime-face): ape-black, ape-white, none-black, none-white
contrastdf = n1+n2+n3+n4-4
Means = c(0.00092584, 0.000399556,  0.000293068, 0.000990344)  # reciprocal RecipLatencys
SDs = c(1, 1, 1, 1)  # placeholder 
Ns = c(n1, n2, n3, n4)
pooledVar = 0.0000001749827582364  # from spreadsheet calculations
SDs = sqrt(pooledVar) + 0*SDs # same for all conditions

numRepeats = 100000
numSuccess = 0

NS1=0
NS2=0
NS3=0
NS4=0
NS5=0

for(rep in c(1:numRepeats)){

# Draw random samples and run the tests, then compute power for those test from that sample
    ApeBlack  <- rnorm(n1, mean=Means[1], sd=SDs[1])
    ApeWhite  <- rnorm(n2, mean=Means[2], sd=SDs[2])
	NoneBlack <- rnorm(n3, mean=Means[3], sd=SDs[3])	
	NoneWhite <- rnorm(n4, mean=Means[4], sd=SDs[4])


	# Main overall effect of condition
	Prime <-c()
	Face <-c()	
	RecipLatency<-c()
	
	for(i in c(1:n1)){
		Prime <- c(Prime, "Ape")
		Face <- c(Face, "Black")
		RecipLatency <- c(RecipLatency, ApeBlack[i])
	}
	for(i in c(1:n2)){
		Prime <- c(Prime, "Ape")
		Face <- c(Face, "White")
		RecipLatency <- c(RecipLatency, ApeWhite[i])
	}
	for(i in c(1:n3)){
		Prime <- c(Prime, "None")
		Face <- c(Face, "Black")
		RecipLatency <- c(RecipLatency, NoneBlack[i])
	}
	for(i in c(1:n4)){
		Prime <- c(Prime, "None")
		Face <- c(Face, "White")
		RecipLatency <- c(RecipLatency, NoneWhite[i])
	}	
		
	dataTwoWay=data.frame(Prime = Prime, Face = Face, RecipLatency = RecipLatency)
	#ANOVA	
	out <- anova(lm(RecipLatency~Prime*Face, dataTwoWay))
	thing<-out$`Pr(>F)`
	interactionP = thing[3]
	thing<-out$`Mean Sq`
	MSE = thing[4]
	
	# contrasts
	# No prime, white vs black
	weights <- c(0, 0, 1, -1)
	nweights <- c(weights[1]/sqrt(n1), weights[2]/sqrt(n2), weights[3]/sqrt(n3), weights[4]/sqrt(n4))
	L = weights[1]*mean(ApeBlack) + weights[2]*mean(ApeWhite) + weights[3]*mean(NoneBlack) + weights[4]*mean(NoneWhite) 
	t= abs(L)/sqrt(sum(nweights*nweights)*MSE) 	
	pValue2 <-  2 * (1 - pt(abs(t), df=contrastdf))	
		
	# Ape prime, white vs black
	weights <- c(1, -1, 0, 0)
	nweights <- c(weights[1]/sqrt(n1), weights[2]/sqrt(n2), weights[3]/sqrt(n3), weights[4]/sqrt(n4))
	L = weights[1]*mean(ApeBlack) + weights[2]*mean(ApeWhite) + weights[3]*mean(NoneBlack) + weights[4]*mean(NoneWhite) 
	t= abs(L)/sqrt(sum(nweights*nweights)*MSE) 	
	pValue3 <-  2 * (1 - pt(abs(t), df=contrastdf))		

	# Black face, ape vs none
	weights <- c(1, 0, -1, 0)
	nweights <- c(weights[1]/sqrt(n1), weights[2]/sqrt(n2), weights[3]/sqrt(n3), weights[4]/sqrt(n4))
	L = weights[1]*mean(ApeBlack) + weights[2]*mean(ApeWhite) + weights[3]*mean(NoneBlack) + weights[4]*mean(NoneWhite) 
	t= abs(L)/sqrt(sum(nweights*nweights)*MSE) 	
	pValue4 <-  2 * (1 - pt(abs(t), df=contrastdf))		
	
	# White face, ape vs none
	weights <- c(0, 1, 0, -1)
	nweights <- c(weights[1]/sqrt(n1), weights[2]/sqrt(n2), weights[3]/sqrt(n3), weights[4]/sqrt(n4))
	L = weights[1]*mean(ApeBlack) + weights[2]*mean(ApeWhite) + weights[3]*mean(NoneBlack) + weights[4]*mean(NoneWhite) 
	t= abs(L)/sqrt(sum(nweights*nweights)*MSE) 	
	pValue5 <-  2 * (1 - pt(abs(t), df=contrastdf))	
			
	# See if all tests rejects as predicted 
	if(interactionP <= 0.05 && pValue2<=0.05 && pValue3 <= 0.05  && pValue4 <= 0.05  && pValue5 <= 0.05 )	{
		numSuccess = numSuccess +1
		}
	if(interactionP <=0.05 ){NS1=NS1+1}
	if(pValue2<=0.05 ){NS2=NS2+1}
	if(pValue3<=0.05 ){NS3=NS3+1}
	if(pValue4<=0.05 ){NS4=NS4+1}
	if(pValue5<=0.05 ){NS5=NS5+1}
	if(rep%%10000 == 0){cat("Repeats ", rep, "\n")}

}

cat("------\n",numSuccess/numRepeats, "\n")
cat("interactionP ", NS1/numRepeats,"\n")
cat("Contrast1 ", NS2/numRepeats,"\n")
cat("Contrast2 ", NS3/numRepeats,"\n")
cat("Contrast3 ", NS4/numRepeats,"\n")
cat("Contrast4 ", NS5/numRepeats,"\n")
