# Supplementary material for: Excess success for three related papers on racial bias
Source: Front Psychol. 2015 May 1;6:512. doi: 10.3389/fpsyg.2015.00512 (PMC4416456; doi:10.3389/fpsyg.2015.00512)
Supplement: Supplementary file 1 [file Supplementary_Material.zip › Supplementary Material/NotYetHuman/Simulations/Study5.R]

rm(list=ls(all=TRUE))  # clear all variables
# Programmed by Greg Francis (gfrancis@purdue.edu) September 2014

# Study 5 Goff et al. 2008 between subjects design

# define properties of experiment
n1 = 29
n2 = 29
n3 = 29
n4 = 28


# (prime-target): ape-black, ape-White, Cat-black, Cat-White
contrastdf = n1+n2+n3+n4-4
Means = c(3.88, 2.86, 2.90, 3.13)  # reciprocal Latencies
SDs = c(1.46, 1.29, 1.51, 1.69)  # placeholder 
Ns = c(n1, n2, n3, n4)
pooledVar = sum((Ns-1)*SDs*SDs)/contrastdf
SDs = sqrt(pooledVar) + 0*SDs # same for all conditions

numRepeats = 100000
numSuccess = 0

NS1=0
NS2=0
NS3=0
NS4=0
NS5=0

for(rep in c(1:numRepeats)){

# Draw random samples and run the tests, then compute power for those test from that sample
    ApeBlack  <- rnorm(n1, mean=Means[1], sd=SDs[1])
    ApeWhite  <- rnorm(n2, mean=Means[2], sd=SDs[2])
	CatBlack <- rnorm(n3, mean=Means[3], sd=SDs[3])	
	CatWhite <- rnorm(n4, mean=Means[4], sd=SDs[4])


	# Main overall effect of condition
	Prime <-c()
	Suspect <-c()	
	Judgment<-c()
	
	for(i in c(1:n1)){
		Prime <- c(Prime, "Ape")
		Suspect <- c(Suspect, "Black")
		Judgment <- c(Judgment, ApeBlack[i])
	}
	for(i in c(1:n2)){
		Prime <- c(Prime, "Ape")
		Suspect <- c(Suspect, "White")
		Judgment <- c(Judgment, ApeWhite[i])
	}
	for(i in c(1:n3)){
		Prime <- c(Prime, "Cat")
		Suspect <- c(Suspect, "Black")
		Judgment <- c(Judgment, CatBlack[i])
	}
	for(i in c(1:n4)){
		Prime <- c(Prime, "Cat")
		Suspect <- c(Suspect, "White")
		Judgment <- c(Judgment, CatWhite[i])
	}	
		
	dataTwoWay=data.frame(Prime = Prime, Suspect = Suspect, Judgment = Judgment)
	#ANOVA	
	out <- anova(lm(Judgment~Prime*Suspect, dataTwoWay))
	thing<-out$`Pr(>F)`
	interactionP = thing[3]
	thing<-out$`Mean Sq`
	MSE = thing[4]
	
	# contrasts
	# White, ape vs Cat (null)
	weights <- c(0, 1, 0, -1)
	nweights <- c(weights[1]/sqrt(n1), weights[2]/sqrt(n2), weights[3]/sqrt(n3), weights[4]/sqrt(n4))
	L = weights[1]*mean(ApeBlack) + weights[2]*mean(ApeWhite) + weights[3]*mean(CatBlack) + weights[4]*mean(CatWhite) 
	t= abs(L)/sqrt(sum(nweights*nweights)*MSE) 	
	pValue2 <-  2 * (1 - pt(abs(t), df=contrastdf))		

	# Black, ape vs Cat
	weights <- c(1, 0, -1, 0)
	nweights <- c(weights[1]/sqrt(n1), weights[2]/sqrt(n2), weights[3]/sqrt(n3), weights[4]/sqrt(n4))
	L = weights[1]*mean(ApeBlack) + weights[2]*mean(ApeWhite) + weights[3]*mean(CatBlack) + weights[4]*mean(CatWhite) 
	t= abs(L)/sqrt(sum(nweights*nweights)*MSE) 	
	pValue3 <-  2 * (1 - pt(abs(t), df=contrastdf))		
		
	# Cat prime, White vs black (null)
	weights <- c(0, 0, 1, -1)
	nweights <- c(weights[1]/sqrt(n1), weights[2]/sqrt(n2), weights[3]/sqrt(n3), weights[4]/sqrt(n4))
	L = weights[1]*mean(ApeBlack) + weights[2]*mean(ApeWhite) + weights[3]*mean(CatBlack) + weights[4]*mean(CatWhite) 
	t= abs(L)/sqrt(sum(nweights*nweights)*MSE) 	
	pValue4 <-  2 * (1 - pt(abs(t), df=contrastdf))	
		
	# Ape prime, White vs black
	weights <- c(1, -1, 0, 0)
	nweights <- c(weights[1]/sqrt(n1), weights[2]/sqrt(n2), weights[3]/sqrt(n3), weights[4]/sqrt(n4))
	L = weights[1]*mean(ApeBlack) + weights[2]*mean(ApeWhite) + weights[3]*mean(CatBlack) + weights[4]*mean(CatWhite) 
	t= abs(L)/sqrt(sum(nweights*nweights)*MSE) 	
	pValue5 <-  2 * (1 - pt(abs(t), df=contrastdf))		

			
	# See if all tests rejects as predicted 
	if(interactionP <= 0.05 && pValue2>0.05 && pValue3 <= 0.05  && pValue4 > 0.05  && pValue5 <= 0.05 )	{
		numSuccess = numSuccess +1
		}
	if(interactionP <=0.05 ){NS1=NS1+1}
	if(pValue2>0.05 ){NS2=NS2+1}
	if(pValue3<=0.05 ){NS3=NS3+1}
	if(pValue4>0.05 ){NS4=NS4+1}
	if(pValue5<=0.05 ){NS5=NS5+1}
	if(rep%%10000 == 0){cat("Repeats ", rep, "\n")}

}

cat("------\n",numSuccess/numRepeats, "\n")
cat("interactionP ", NS1/numRepeats,"\n")
cat("Contrast1 ", NS2/numRepeats,"\n")
cat("Contrast2 ", NS3/numRepeats,"\n")
cat("Contrast3 ", NS4/numRepeats,"\n")
cat("Contrast4 ", NS5/numRepeats,"\n")
