# Supplementary material for: Excess success for three related papers on racial bias
Source: Front Psychol. 2015 May 1;6:512. doi: 10.3389/fpsyg.2015.00512 (PMC4416456; doi:10.3389/fpsyg.2015.00512)
Supplement: Supplementary file 1 [file Supplementary_Material.zip › Supplementary Material/NotYetHuman/TESAnalysis.xls]

## Sheet: Power analysis
Goff et al. 2008
	Condition	n2	n	statistic (t, r, or p1)	p2	p	Cohen's d	J	ES (g or h)	Post hoc power
Study 1	Multiple tests									0.50708
Study 2	Multiple tests									0.87884
Study 3	Multiple tests									0.50013
Study 4		32	33	5.51906		6.8489e-07	1.36927	0.988048	1.35291	0.999673
Study 5	Multiple tests									0.38079
Study 6		15	138	2.14709		0.0333825	0.583729	0.995025	0.580825	0.564702
										0.0479107	Probability every test rejects null
Study 1 (ape images only)
0.50708
Contrast1 0.62962
Contrast2 0.86141
Study 2
0.87884
interactionP 0.99971
Contrast1 0.99293
Contrast2 0.91568
Contrast3 0.97549
Contrast4 0.96764
Study 3
0.50013
interactionP 0.68385
Contrast1 0.94801
Contrast2 0.90518
Contrast3 0.76246
Contrast4 0.88234
Study 5
0.38079
interactionP 0.60808
Contrast1 0.89596
Contrast2 0.701
Contrast3 0.91
Contrast4 0.73575

## Sheet: Study 1
	Derive variance from simple effects F-tests
		Prime black vs. not	Primte White vs. non	Black prime apes vs. non
	F	5.44	9.32	8.72
	t	2.33238	3.05287	2.95296
	diff means	2.6	3.47	3.19
	Se	1.11474	1.13664	1.08027
	nB	41	41	41
	nW	40	40	40
	nC	40	40	40
	s	5.01595	5.08319	6.91711
	s^2	25.1598	25.8388	47.8463
		25.4993

## Sheet: Study 2
			Mean	SE	N	SD		Recipricol of mean
1.28241	3412.18	None black	3412.18	491.79	14	1840.11		0.000293068
1.27982	3903.97	Non white	1009.75	251.37	15	973.552		0.000990344
2.35388	1009.75	Ape black	1080.1	491.8	14	1840.15		0.00092584
2.35255	1261.12	Ape white	2502.78	262.29	15	1015.84		0.000399556
4.9727	1080.1
4.97011	1571.9
6.02404	2502.78				58
6.02266	2765.07
					14.5
										Derive variance from simple effects F-tests
						None-White	0.00111	900.901			NoneW vs NonB	AB vs. AW	AB vs NB	AW vs NW
						None-black	0.0005	2000		F	15.43	16.14	14.3	17.28
										t	3.9281	4.01746	3.78153	4.15692
										diff means	0.000697276	0.000526285	0.000632772	0.000590788
										Se	0.00017751	0.000130999	0.000167332	0.000142122
										n-NB	14	14	14	14
										n-NW	15	15	15	15
										N-AB	14	14	14	14
										n-AW	15	15	15	15
										s	0.000477675	0.000352517	0.000442719	0.000389216
										s^2	2.28174e-07	1.24268e-07	1.96e-07	1.51489e-07
											1.74983e-07
											0.000418309
											2390.57

## Sheet: Study 3
			Mean	SE	N	SD		Recipricol of mean
1.07784	814.365	None black	814.365	48.066	12	166.506		0.00122795
1.10778	862.431	None asian	801.105	49.724	12	172.249		0.00124828
1.97605	801.105	Ape black	625.414	51.382	12	177.992		0.00159894
1.97605	850.829	Ape asian	874.033	49.724	13	179.282		0.00114412
4.16168	625.414
4.16168	676.796
5.04491	874.033				49
5.04491	923.757
					12.25
										Derive variance from simple effects F-tests
											Ape BvA	Black AvNone
										F	12.64	6.87
										t	3.55528	2.62107
										diff means	0.000454819	0.00037099
										Se	0.000127928	0.000141542
										n-NB	12	12
										n-NA	12	12
										N-AB	12	12
										n-AA	13	13
										s	0.000319564	0.000346705
										s^2	1.02121e-07	1.20204e-07
											1.11163e-07
											0.000333411
											2999.31
