# Supplementary material for: Excess success for three related papers on racial bias
Source: Front Psychol. 2015 May 1;6:512. doi: 10.3389/fpsyg.2015.00512 (PMC4416456; doi:10.3389/fpsyg.2015.00512)
Supplement: Supplementary file 1 [file Supplementary_Material.zip › Supplementary Material/SeeingBlack/Simulations/Study1.R]

rm(list=ls(all=TRUE))  # clear all variables
# Programmed by Greg Francis (gfrancis@purdue.edu) September 2014
library(mvtnorm) 

# Study 1 Eberhardt et al. 2004

# define properties of experiments 
# 
n1=13 # White 
n2=12 # None 
n3=14 # Black

# White-relevant, white-irrelevant, None-relevant, None-irrelevant, Black-relevant, black-irrelevant
SampleMean = c(26.9112, 24.1444, 22.9786, 23.2227, 18.3012, 22.7409) 
SampleSD = c(4.514871307, 4.757164353, 4.570882081, 4.571574901, 4.810648902, 4.684555048)

# Pre-post correlations (see spreadsheet for calculations)
rWhite = 0.581859245  
rNone = 0.4  # does not matter because not used for any tests
rBlack = 0.301557652

# Correlation matrices
firstSigmaWhite <- matrix(c(1, rWhite, rWhite, 1), ncol=2)
firstSigmaNone <- matrix(c(1, rNone, rNone, 1), ncol=2)
firstSigmaBlack <- matrix(c(1, rBlack, rBlack, 1), ncol=2)


# repeat experiments to estimate power
numRepeats =100000


numSuccess= 0
NS1=0
NS2=0
NS3=0
NS4=0
NS5=0
NS6=0
NS7=0

for(rep in c(1: numRepeats)){

	# create a sample of appropriately correlated z-scores
    WhiteAll = rmvnorm((n1), mean=c(0,0), sigma = firstSigmaWhite, method = "svd")
	NoneAll = rmvnorm(n2, mean=c(0,0), sigma = firstSigmaNone, method = "svd")
	BlackAll = rmvnorm(n3, mean=c(0,0), sigma = firstSigmaBlack, method = "svd")
  
	WhiteRelevant <- WhiteAll[1:n1, 1]* SampleSD[1]+ SampleMean[1]
	WhiteIrrelevant <- WhiteAll[1:n1, 2]* SampleSD[2]+ SampleMean[2]

	NoneRelevant <- NoneAll[1:n2, 1]* SampleSD[3]+ SampleMean[3]
	NoneIrrelevant <- NoneAll[1:n2, 2]* SampleSD[4]+ SampleMean[4]
	
	BlackRelevant <- BlackAll[1:n3, 1]* SampleSD[5]+ SampleMean[5]
	BlackIrrelevant <- BlackAll[1:n3, 2]* SampleSD[6]+ SampleMean[6]
	

	# Independent t-tests	
	# Black vs. white primes, relevant objects
    test1 <- t.test(WhiteRelevant, BlackRelevant)
    pvalue1 <- test1$p.value

	# Black vs. none primes, relevant objects
    test2 <- t.test(NoneRelevant, BlackRelevant)
    pvalue2 <- test2$p.value

	# White vs. none primes, relevant objects
    test3 <- t.test(NoneRelevant, WhiteRelevant)
    pvalue3 <- test3$p.value

  	# Black vs. none primes, irelevant objects (predicted null)
    test4 <- t.test(NoneIrrelevant, BlackIrrelevant)
    pvalue4 <- test4$p.value
        
  	# White vs. none primes, irelevant objects (predicted null)
    test5 <- t.test(NoneIrrelevant, WhiteIrrelevant)
    pvalue5 <- test5$p.value
  
    # Dependent t-tests
    #Black relevant vs. irrelevant
    test6 <- t.test(BlackRelevant, BlackIrrelevant, paired=TRUE)
    pvalue6 <- test6$p.value
    
    #White relevant vs. irrelevant
    test7 <- t.test(WhiteRelevant, WhiteIrrelevant, paired=TRUE)
    pvalue7 <- test7$p.value    			
													
	if (pvalue1<=0.05 && pvalue2<=0.05 && pvalue3<=0.05 && pvalue4>0.05 && pvalue5>0.05 && pvalue6<=0.05 && pvalue7<=0.05)	{
		numSuccess = numSuccess + 1
		}
			
	if (pvalue1<=0.05){NS1=NS1+1}
	if (pvalue2 <=0.05){NS2=NS2+1}
	if (pvalue3<=0.05){NS3=NS3+1}
	if (pvalue4>0.05){NS4=NS4+1}
	if (pvalue5>0.05){NS5=NS5+1}
	if (pvalue6<=0.05){NS6=NS6+1}
	if (pvalue7<=0.05){NS7=NS7+1}


	if(rep%%10000==0){cat("rep ", rep,"\n")}		

}  #End current experiment


cat("------\n",numSuccess/numRepeats, "\n")
cat("Test 1 ", NS1/numRepeats,"\n")
cat("Test 2 ", NS2/numRepeats,"\n")
cat("Test 3 ", NS3/numRepeats,"\n")
cat("Test 4 ", NS4/numRepeats,"\n")
cat("Test 5 ", NS5/numRepeats,"\n")
cat("Test 6 ", NS6/numRepeats,"\n")
cat("Test 7 ", NS7/numRepeats,"\n")
