# Supplementary material for: Excess success for three related papers on racial bias
Source: Front Psychol. 2015 May 1;6:512. doi: 10.3389/fpsyg.2015.00512 (PMC4416456; doi:10.3389/fpsyg.2015.00512)
Supplement: Supplementary file 1 [file Supplementary_Material.zip › Supplementary Material/SeeingBlack/Simulations/Study3.R]

rm(list=ls(all=TRUE))  # clear all variables
# Programmed by Greg Francis (gfrancis@purdue.edu) September 2014

# Study 3 Eberhardt et al. 2004

# Measuring power of a contrast. Need to sample from four conditions to estimate MSE.

# define properties of experiment
n1 = 17
n2 = 17
n3 = 17
n4 = 18


# (prime-target): None-black, none-White, Basketball-black, Basketball-White
contrastdf = n1+n2+n3+n4-4
Means = c(0, 0,  0.7458463, 0)  
SDs = c(1, 1, 1, 1)   
Ns = c(n1, n2, n3, n4)


numRepeats = 100000
numSuccess = 0

NS1=0
NS2=0
NS3=0
NS4=0
NS5=0

for(rep in c(1:numRepeats)){

# Draw random samples and run the tests, then compute power for those test from that sample
    NoneBlack  <- rnorm(n1, mean=Means[1], sd=SDs[1])
    NoneWhite  <- rnorm(n2, mean=Means[2], sd=SDs[2])
	BasketballBlack <- rnorm(n3, mean=Means[3], sd=SDs[3])	
	BasketballWhite <- rnorm(n4, mean=Means[4], sd=SDs[4])


	# Main overall effect of condition
	Prime <-c()
	Face <-c()	
	Latency<-c()
	
	for(i in c(1:n1)){
		Prime <- c(Prime, "None")
		Face <- c(Face, "Black")
		Latency <- c(Latency, NoneBlack[i])
	}
	for(i in c(1:n2)){
		Prime <- c(Prime, "None")
		Face <- c(Face, "White")
		Latency <- c(Latency, NoneWhite[i])
	}
	for(i in c(1:n3)){
		Prime <- c(Prime, "Basketball")
		Face <- c(Face, "Black")
		Latency <- c(Latency, BasketballBlack[i])
	}
	for(i in c(1:n4)){
		Prime <- c(Prime, "Basketball")
		Face <- c(Face, "White")
		Latency <- c(Latency, BasketballWhite[i])
	}	
		
	sampleVar = c(var(NoneBlack), var(NoneWhite), var(BasketballBlack), var(BasketballWhite))
	MSE = sum((Ns-1)* sampleVar)/contrastdf
	
	# contrasts

	# Black, none vs Basketball primes 
	weights <- c(-1, 0, 1, 0)
	nweights <- c(weights[1]/sqrt(n1), weights[2]/sqrt(n2), weights[3]/sqrt(n3), weights[4]/sqrt(n4))
	L = weights[1]*mean(NoneBlack) + weights[2]*mean(NoneWhite) + weights[3]*mean(BasketballBlack) + weights[4]*mean(BasketballWhite) 
	t= abs(L)/sqrt(sum(nweights*nweights)*MSE) 	
	pValue1 <-  2 * (1 - pt(abs(t), df=contrastdf))	
			
				
	# See if all tests rejects as predicted 
	if(pValue1 <= 0.05  )	{
		numSuccess = numSuccess +1
		}
	if(pValue1<=0.05 ){NS1=NS1+1}

	if(rep%%10000 == 0){cat("Repeats ", rep, "\n")}

}

cat("------\n",numSuccess/numRepeats, "\n")
cat("Contrast1 ", NS1/numRepeats,"\n")
