# Supplementary material for: Excess success for three related papers on racial bias
Source: Front Psychol. 2015 May 1;6:512. doi: 10.3389/fpsyg.2015.00512 (PMC4416456; doi:10.3389/fpsyg.2015.00512)
Supplement: Supplementary file 1 [file Supplementary_Material.zip › Supplementary Material/SeeingBlack/Simulations/Study5.R]

rm(list=ls(all=TRUE))  # clear all variables
# Programmed by Greg Francis (gfrancis@purdue.edu) September 2014

# Study 5 Eberhardt et al. 2004 between subjects design
# Following analyis in pLowr, which used faces as the random variable rather than subjects.

# define properties of experiment
n1 = 18
n2 = 20
n3 = 20
n4 = 20


# (Typiality-face): Low-black, Low-White, High-black, High-White
contrastdf = n1+n2+n3+n4-4
Means = c(10.83, 10.5, 12.95, 8.8)  
SDs = sqrt(c( 8.907641489, 21.56716418, 8.907641489, 21.56716418))  # derived from independent F tests and means 
Ns = c(n1, n2, n3, n4)

numRepeats = 100000
numSuccess = 0

NS1=0
NS2=0
NS3=0
NS4=0


	# Checking reported F-values relative to reported means
	if(1==0){
	# Test original statistics
	MSE=pooledVar
	weights <- c(1, -1, -1, 1)
	nweights <- c(weights[1]/sqrt(n1), weights[2]/sqrt(n2), weights[3]/sqrt(n3), weights[4]/sqrt(n4))
	L = weights[1]*Means[1] + weights[2]*Means[2] + weights[3]*Means[3] + weights[4]*Means[4] 
	t= abs(L)/sqrt(sum(nweights*nweights)*MSE) 	
	cat("Interaction F=",t^2,"\n")
	
	# Black vs. others
	weights <- c(-1/3, -1/3, 1, -1/3)
	nweights <- c(weights[1]/sqrt(n1), weights[2]/sqrt(n2), weights[3]/sqrt(n3), weights[4]/sqrt(n4))
	L = weights[1]*Means[1] + weights[2]*Means[2] + weights[3]*Means[3] + weights[4]*Means[4] 
	t= abs(L)/sqrt(sum(nweights*nweights)*MSE) 	
	cat("High black vs. others F=",t^2,"\n")	

	# Black faces
	dMeans = Means[3] - Means[1]
	Se = sqrt(SDs[1]*SDs[1] * (1/n3 + 1/n1))
	t= dMeans/Se
	cat("Black F=", t^2, "\n")
	
	# White faces
	dMeans = Means[2] - Means[4]
	Se = sqrt(SDs[2]*SDs[2] * (1/n2 + 1/n4))
	t= dMeans/Se
	cat("White F=", t^2, "\n")	
	
	# High Black vs. High White faces
	dMeans = Means[3] - Means[4]
	Se = sqrt(pooledVar * (1/n3 + 1/n4))
	t= dMeans/Se
	cat("High BvW F=", t^2, "\n")	
	}
	


for(rep in c(1:numRepeats)){

# Draw random samples and run the tests, then compute power for those test from that sample
    LowBlack  <- rnorm(n1, mean=Means[1], sd=SDs[1])
    LowWhite  <- rnorm(n2, mean=Means[2], sd=SDs[2])
	HighBlack <- rnorm(n3, mean=Means[3], sd=SDs[3])	
	HighWhite <- rnorm(n4, mean=Means[4], sd=SDs[4])

	Typicality <-c()
	Face <-c()	
	Criminality<-c()
	
	for(i in c(1:n1)){
		Typicality <- c(Typicality, "Low")
		Face <- c(Face, "Black")
		Criminality <- c(Criminality, LowBlack[i])
	}
	for(i in c(1:n2)){
		Typicality <- c(Typicality, "Low")
		Face <- c(Face, "White")
		Criminality <- c(Criminality, LowWhite[i])
	}
	for(i in c(1:n3)){
		Typicality <- c(Typicality, "High")
		Face <- c(Face, "Black")
		Criminality <- c(Criminality, HighBlack[i])
	}
	for(i in c(1:n4)){
		Typicality <- c(Typicality, "High")
		Face <- c(Face, "White")
		Criminality <- c(Criminality, HighWhite[i])
	}	
		
	dataTwoWay=data.frame(Typicality = Typicality, Face = Face, Criminality = Criminality)
	#ANOVA	
	out <- anova(lm(Criminality~Typicality*Face, dataTwoWay))
	thing<-out$`Pr(>F)`
	interactionP = thing[3]
	mainP = thing[2]
	thing<-out$`Mean Sq`
	MSE = thing[4]
	
	# simple effects (not sure why these were not contrasts)
	# Black faces
	temp1<- t.test(LowBlack, HighBlack, var.equal=TRUE)
	pValue1 = temp1$p.value
	
	# White faces (predicted null)
	temp<- t.test(LowWhite, HighWhite, var.equal=TRUE)
	pValue2 = temp$p.value

			
	# See if all tests rejects as predicted (not including all tests because some do not make sense with the data) 
	if(interactionP <=0.05 && pValue1<=0.05 && pValue2>0.05 &&  mainP<=0.05)	{
		numSuccess = numSuccess +1
		}
	if(interactionP <=0.05 ){NS1=NS1+1}
	if(pValue1<=0.05 ){NS2=NS2+1}
	if(pValue2>0.05 ){NS3=NS3+1}
	if(mainP<=0.05 ){NS4=NS4+1}
	if(rep%%10000 == 0){cat("Repeats ", rep, "\n")}

}

cat("------\n",numSuccess/numRepeats, "\n")
cat("mainP ", NS4/numRepeats,"\n")
cat("interactionP ", NS1/numRepeats,"\n")
cat("Contrast1 ", NS2/numRepeats,"\n")
cat("Contrast2 ", NS3/numRepeats,"\n")
