# Supplementary material for: Excess success for three related papers on racial bias
Source: Front Psychol. 2015 May 1;6:512. doi: 10.3389/fpsyg.2015.00512 (PMC4416456; doi:10.3389/fpsyg.2015.00512)
Supplement: Supplementary file 1 [file Supplementary_Material.zip › Supplementary Material/SeeingBlack/TESAnalysis.xls]

## Sheet: Power analysis
Eberhardt et al. 2004
	Condition	n2	n	statistic (t, r, or p1)	p2	p	Cohen's d	J	ES (g or h)	Post hoc power
Study 1	Multiple tests									0.16307
Study 2	Multiple tests									0.38012
Study 3	Multiple tests	17	17	2.22711		0.0331001	0.763891	0.976378	0.745846	0.5752	from simulation
Study 4	Multiple tests									0.44964
Study 5	Multiple tests									0.2121
										0.00340032	Probability every test rejects null
Study 1
0.16307
Test 1 0.99591
Test 2 0.67978
Test 3 0.54099
Test 4 0.94375
Test 5 0.92622
Test 6 0.77999
Test 7 0.5817
Study 2
0.38012
Contrast1 0.77684
Contrast2 0.48212
Study 4
0.44964
Contrast1 0.48447
Contrast2 0.92418
Study 5
0.2121
mainP 0.72264
interactionP 0.5634
Contrast1 0.56914
Contrast2 0.79552

## Sheet: Study 1
									Within-subject effects
										Black	White
									t	2.96	2.35
1.14475	26.9112		Mean	SE	N	s	s^2		diff means	4.4397	2.7668
1.18822	28.1634	WhiteRelev	26.9112	1.2522	13	4.51487	20.3841		Se	1.4999	1.17736
2.16874	24.1444	WhiteIrrelev	24.1444	1.3194	13	4.75716	22.6306		NW	13	13
2.13956	25.4638	NoneReleve	22.9786	1.3195	12	4.57088	20.893		nN	12	12
4.61019	22.9786	NoneIrrelev	23.2227	1.3197	12	4.57157	20.8993		nB	14	14
4.60515	24.2981	BlackRelev	18.3012	1.2857	14	4.81065	23.1423		s	5.61211	4.24504
5.57441	23.2227	BlackIrrelev	22.7409	1.252	14	4.68456	21.9451		s^2	31.4957	18.0203
5.59349	24.5424								r	0.301558	0.581859
8.03022	18.3012
8.02531	19.5869
9.00252	22.7409
9.02186	23.9929

## Sheet: Study 2
	n2	n	statistic (t, r, or p1)	p2	p	Cohen's d	J	ES (g or h)
White	12	12	1.97737		0.0606627	0.807259	0.965517	0.779422
Black	13	13	2.86705		0.00849178	1.12455	0.968421	1.08904

## Sheet: Study 4
		n2	n	statistic (t, r, or p1)	p2	p	Cohen's d	J	ES (g or h)
Black face	Crime vs. none prime	14	14	1.98746		0.0575001	0.75119	0.970874	0.72931
Whte face	Crime vs. none prime	14	15	3.54965		0.00143739	1.31909	0.971963	1.28211

## Sheet: Study 5
1.29114	10.5192		Mean	SE	N	s	s^2
1.32152	11.2115	WhiteLow	10.5	0.7115	20	3.18192	10.1246
2.33924	8.80769	WhiteHigh	8.8	0.7	20	3.1305	9.8
2.35443	9.5	BlackLow	10.83	0.7085	18	3.00591	9.0355
4.9519	10.8654	BlackHigh	12.95	0.6846	20	3.06162	9.37354
4.96709	11.5385
6.01519	12.9615
6.03038	13.6346				78
							9.58342
					Black LvH	White LvH	High BvW	Interaction
				F	4.78	1.34	9.74	4.6
				t	2.18632	1.15758	3.1209	2.14476
				diff means	2.12	1.7	4.15	3.82
				Se	0.969665	1.46858	1.32975	1.78108
				n-WL	20	20	20	20
				n-WH	20	20	20	20
				n-BL	18	18	18	18
				n-BH	20	20	20	20
				s	2.98457	4.64405	4.20503	3.92844
				s^2	8.90764	21.5672	17.6822	15.4326
